# Supplementary material for: Protecting Companion Animals Under Chinese Criminal Law: Current Practice and Future Paths
Source: Animals (Basel). 2026 Jul 8;16(14):2119. doi: 10.3390/ani16142119 (PMC13405461; doi:10.3390/ani16142119)
Supplement: Supplementary file 1 [file animals-16-02119-s001.zip]

Archive with 35 entries (33 files):
- animals-4321148-supplementary/
- animals-4321148-supplementary/animals-4321148-supplementary7.3/
- animals-4321148-supplementary/animals-4321148-supplementary7.3/Criminal Judgment of Case 1.pdf
- animals-4321148-supplementary/animals-4321148-supplementary7.3/Criminal Judgment of Case 10.pdf
- animals-4321148-supplementary/animals-4321148-supplementary7.3/Criminal Judgment of Case 11.pdf
- animals-4321148-supplementary/animals-4321148-supplementary7.3/Criminal Judgment of Case 12.pdf
- animals-4321148-supplementary/animals-4321148-supplementary7.3/Criminal Judgment of Case 13.pdf
- animals-4321148-supplementary/animals-4321148-supplementary7.3/Criminal Judgment of Case 14.pdf
- animals-4321148-supplementary/animals-4321148-supplementary7.3/Criminal Judgment of Case 15.pdf
- animals-4321148-supplementary/animals-4321148-supplementary7.3/Criminal Judgment of Case 16.pdf
- animals-4321148-supplementary/animals-4321148-supplementary7.3/Criminal Judgment of Case 17.pdf
- animals-4321148-supplementary/animals-4321148-supplementary7.3/Criminal Judgment of Case 18.pdf
- animals-4321148-supplementary/animals-4321148-supplementary7.3/Criminal Judgment of Case 19.pdf
- animals-4321148-supplementary/animals-4321148-supplementary7.3/Criminal Judgment of Case 2.pdf
- animals-4321148-supplementary/animals-4321148-supplementary7.3/Criminal Judgment of Case 20.pdf
- animals-4321148-supplementary/animals-4321148-supplementary7.3/Criminal Judgment of Case 21.pdf
- animals-4321148-supplementary/animals-4321148-supplementary7.3/Criminal Judgment of Case 22.pdf
- animals-4321148-supplementary/animals-4321148-supplementary7.3/Criminal Judgment of Case 23.pdf
- animals-4321148-supplementary/animals-4321148-supplementary7.3/Criminal Judgment of Case 24.pdf
- animals-4321148-supplementary/animals-4321148-supplementary7.3/Criminal Judgment of Case 25.pdf
- animals-4321148-supplementary/animals-4321148-supplementary7.3/Criminal Judgment of Case 26.pdf
- animals-4321148-supplementary/animals-4321148-supplementary7.3/Criminal Judgment of Case 27.pdf
- animals-4321148-supplementary/animals-4321148-supplementary7.3/Criminal Judgment of Case 28.pdf
- animals-4321148-supplementary/animals-4321148-supplementary7.3/Criminal Judgment of Case 29.pdf
- animals-4321148-supplementary/animals-4321148-supplementary7.3/Criminal Judgment of Case 3.pdf
- animals-4321148-supplementary/animals-4321148-supplementary7.3/Criminal Judgment of Case 30.pdf
- animals-4321148-supplementary/animals-4321148-supplementary7.3/Criminal Judgment of Case 31.pdf
- animals-4321148-supplementary/animals-4321148-supplementary7.3/Criminal Judgment of Case 32.pdf
- animals-4321148-supplementary/animals-4321148-supplementary7.3/Criminal Judgment of Case 33.pdf
- animals-4321148-supplementary/animals-4321148-supplementary7.3/Criminal Judgment of Case 4.pdf
- animals-4321148-supplementary/animals-4321148-supplementary7.3/Criminal Judgment of Case 5.pdf
- animals-4321148-supplementary/animals-4321148-supplementary7.3/Criminal Judgment of Case 6.pdf
- animals-4321148-supplementary/animals-4321148-supplementary7.3/Criminal Judgment of Case 7.pdf
- animals-4321148-supplementary/animals-4321148-supplementary7.3/Criminal Judgment of Case 8.pdf
- animals-4321148-supplementary/animals-4321148-supplementary7.3/Criminal Judgment of Case 9.pdf
